# Supplementary material for: Common Variants in MAGI2 Gene Are Associated with Increased Risk for Cognitive Impairment in Schizophrenic Patients
Source: PLoS One. 2012 May 23;7(5):e36836. doi: 10.1371/journal.pone.0036836 (PMC3359314; doi:10.1371/journal.pone.0036836)
Supplement: Table S1 — Clinical information and Wisconsin Card Sorting Test composite scores. (XLS) [file pone.0036836.s005.xls]

## Sheet: Supplement table 1
Table S1. Clinical information and WCST composite scores
		rs2190665 G: protective allele						rs4729938 G: risk allele
		Cases (n=114)			Controls (n=91)			Cases (n=114)			Controls (n=91)
		C/C	G carrier	p-value1	C/C	G carrier	p-value1	C/C	G carrier	p-value1	C/C	G carrier	p-value1
		(n=38)	(n=76)		(n=33)	(n=58)		(n=57)	(n=57)		(n=36)	(n=55)
		mean SD	mean SD		mean SD	mean SD		mean SD	mean SD		mean SD	mean SD
	Sex (Male/Female)	20/18	49/27	0.2312	22/11	37/21	0.8231	29/28	40/17	0.0548	24/12	35/20	0.825
	Age (years)	46.1579	44.23	0.4746	24.76	24.939	0.9	43.2719	46.4737	0.2066	24.788	24.936	0.912
		14.59	12.96		6.79	5.845		13.0041	13.8944		6.81523	5.77268
	Education (years)	12.1	12.26	0.7182	14.5758	15.2241	0.2121	12.193	12.228	0.9322	15.111	14.909	0.6937
		2.1	2.24		2.512	2.27914		2.133	2.26		2.161	2.518
	CPZeq (mg/day)	603.553	610.398	0.927				561.974	654.254	0.188
		395.071	364.375					350.005	392.587
	Age at onset (years)	27.31	26.33	0.6254				27.18	26.13	0.58
		10.81	9.65					10.16	9.93
	Duration of illness (years)	18.67	17.69	0.7106				15.8544	20.1842	0.0793
		13.79	12.93					12.5073	13.5762
	PANSS Positive (7-49)	16.89	15.46	0.2135				15.19	16.68	0.1298
		6.2	4.66					5.03	5.39
	PANSS Negative (7-49)	19.07	18.23	0.4332				18.0175	19.0175	0.3232
		5.27	5.44					5.35688	5.40334
	PANSS General (16-112)	37.13	34.67	0.1585				33.9123	37.0702	0.054
		9.41	8.36					8.42038	8.8859
	WCST composite score of CA and PEN	-0.8462	-0.412	0.0337	0.65226	0.724	0.1946	0.387354	0.727142	0.0784	0.67811	0.71117	0.4751
		1.107	0.966		0.291	0.151		0.99718	1.04488		0.277065	0.162575
1 Fisher exact test: sex, ; Student t test: age, education, CPZeq, age at onset, duration of illness, PANSS and WCST composite score ; Welch's t test: PEN
	CPZeq: chlorpromazine equivalent dose

## Sheet: Table 保留 
Table 2. Participants profile
	Confirmation sample		Cases			Controls			p-valuea
			(n=1624)			(n=1621)
			mean	SD		mean	SD
	Sex (Male/Female)		821 / 803			795 / 826			0.3995
	Age (years)		46.5371	14.4695		45.0881	13.9594		0.0037
	a Sex: Fisher's exact test, Age: two-tailed Student's t-test
