# Supplementary material for: Common Variants in MAGI2 Gene Are Associated with Increased Risk for Cognitive Impairment in Schizophrenic Patients
Source: PLoS One. 2012 May 23;7(5):e36836. doi: 10.1371/journal.pone.0036836 (PMC3359314; doi:10.1371/journal.pone.0036836)
Supplement: Table S2 — SNP function prediction in the 4 SNPs and other SNPs within LD of the 4 SNPs. (XLSX) [file pone.0036836.s006.xlsx]

## Sheet: Table S2 改訂2版
Table S2. SNP function prediction in the 4 SNPs and other SNPs within LD of the 4 SNPs
No.	rs	Allele	LDsnp	Pop/LD	RegPotential score	Conservation score	Nearby Gene	Minor allele frequency
1	rs10237632	C/T	rs10260177	JPT/0.846	0	0	MAGI2	0.078
2	rs10260177	C/T	rs10260177	1	0	0	MAGI2	0.052
3	rs4727702	A/T	rs10260177	JPT/0.846	0.058652	0	MAGI2	0.089
4	rs7786447	A/G	rs10260177	JPT/0.822	0	0	MAGI2	0.068
5	rs12668963	A/C	rs2190665	JPT/1.000	0	0.001	MAGI2	0.456
6	rs12673024	A/G	rs2190665	JPT/1.000	0.019102	0.828	MAGI2	0.43
7	rs13243808	C/T	rs2190665	JPT/0.903	0.048094	0	MAGI2	0.394
8	rs2190665	C/G	rs2190665	1	0.040624	0.436	MAGI2	0.384
9	rs4730461	C/G	rs2190665	JPT/0.929	0	0	MAGI2	0.401
10	rs7791589	A/G	rs2190665	JPT/0.904	0	0	MAGI2	0.395
11	rs2215379	C/T	rs2215379	1	0.002377	0	MAGI2	0.227
12	rs4729938	C/G	rs4729938	1	0	0	PHTF2||MAGI2	0.343
rs: the 4 SNPs and other SNPs with LD>0.8 of the 4 SNPs were included.
LD: Linkage disequilibrium
RegPotential score: Regulatory potential score (ESPERR Regulatory Potential (7 Species)) downloaded from UCSC genome bioinformatics web site (http://genome.ucsc.edu/).
Conservation score: Vertebrate Multiz Alignment and Conservation score(17 Species) downloaded from UCSC genome bioinformatics web site (http://genome.ucsc.edu/).
Minor allele frequency: HapMap JPT
Information in detail is available at http://snpinfo.niehs.nih.gov/guide.htm#snpfunc
